# Supplementary material for: Sirtuin1 Mediates the Protective Effects of Echinacoside against Sepsis-Induced Acute Lung Injury via Regulating the NOX4-Nrf2 Axis
Source: Antioxidants (Basel). 2023 Oct 29;12(11):1925. doi: 10.3390/antiox12111925 (PMC10669561; doi:10.3390/antiox12111925)
Supplement: Supplementary file 1 [file antioxidants-12-01925-s001.zip]

Archive with 1 entries (1 files):
- antioxidants-2632029-supplementary.pdf
